# Supplementary material for: Bottom of the Heap: Having Heavier Competitors Accelerates Early-Life Telomere Loss in the European Starling, Sturnus vulgaris
Source: PLoS One. 2013 Dec 27;8(12):e83617. doi: 10.1371/journal.pone.0083617 (PMC3873947; doi:10.1371/journal.pone.0083617)
Supplement: File S1 — Raw data from the study. (CSV) [file pone.0083617.s001.csv]

Wool_ID	Colour_ring	Hatch_date	Natal_nest	Host_nest	Treatment	Sex	Natal_parents_brood_size_hatched	Host_orig_brood_size_hatched	Weight_D2	Weight_D4	Weight_D7	Weight_D11	Weight_D15	Weight_D20	Weight_D55	Heavier_competitors_D15	Lighter_competitors_D15	Brood_size_D15	Rwing_D15	Lwing_D15	wingD15	Rtarsus1_D15	Rtarsus2_D15	Ltarsus1_D15	Ltarsus2_D15	tarsusD15	Culmen_D15	Fledge_day	Fledge_age	Rwing_D55	Lwing_D55	RTarsus1_D55	RTarsus2_D55	LTarsus1_D55	LTarsus2_D55	Culmen_D55	tsday4	tsday15	tsday55	DeltatsD4D55	DeltatsD4D15	DeltatsD15D55	Plate	Nonoutlier
N7ROY	DBDB	5/7/2012	N8	N7	2	2	5	4	10.9	22.8	46.2	77.5	80.3	73.8	74.2	1	0	2	82	82	82	33.97	34.2	34.01	33.85	34.0075	26.12	26	19	120	120	33.87	33.9	34.1	34.3	33.21	2.06	2.06	1.79	.27	0	.27	1	1
P14ROY	DBOR	5/9/2012	P11	P14	2	1	6	6	12.6	23.5	51.3	78.4	81.5	75.9	74.4	1	0	2	85	85	85	35	35	34.81	35.21	35.005	26.85	30	21	131	131	34.7	34.95	34.83	33.55	31.95	1.04	1.09	.88	.16	-.05	.21	1	1
WE2YEL	DBPB	5/10/2012	WE10	WE2	7	1	6	5	11.8	18.6	42.7	68.4	69.2	76.8	73.7	2	4	7	74	72	73	35.24	35	34.99	34.78	35.0025	27.97	30	20	120	121	33.67	34.89	35.19	34.73	32.58	2.64	2.57	2.39	.25	.0700000000000003	.18	2	1
P4NAV	DBPI	5/9/2012	P11	P4	7	2	6	6	9.3	16.5	39.5	59.2	70.5	71	74.8	5	1	7	73	73	73	34.55	34.21	33.58	33.49	33.9575	26.63	30	21	124	125	34.35	34.04	34.18	34.33	32.85	1.31	1.16	1.06	.25	.15	.0999999999999999	1	1
FH6ROY	DBRE	5/8/2012	WH8	FH6	2	1	6	5	8.9	25.3	40.1	71.2	76.2	74.9	73.7	0	1	2	81	80	80.5	35.22	34.65	34.06	34.15	34.52	27.23	29	21	124	124	33.82	34.19	33.92	34.06	32.38	1.26	1.18	1.28	-.02	.0800000000000001	-.1	3	1
WH8BLA	DBYE	5/8/2012	FH6	WH8	2	2	5	6	10.1	26.8	44.8	71.9	77.9	72.1	71.8	1	0	2	79	80	79.5	34	34.15	34.06	34.13	34.085	26.2	29	21	119	120	34.55	34.05	33.92	33.72	31.49	2.03	2.62	1.17	.86	-.59	1.45	1	1
N5DGR	DGDG	5/7/2012	N8	N5	7	2	5	5	10.1	21.2	37.3	71.6	80.5	76.4	76.1	0	5	6	75	76	75.5	34.81	35.04	33.6	34.51	34.49	26.89	27	20	120	122	34.48	34.03	34.57	34.6	33.01	.85	1.74	1.74	-.89	-.89	0	1	0
N21DGR	DGPI	5/8/2012	WH8	N21	7	2	6	4	8.8	19.2	31.5	60.7	67.2	65	63.1	6	0	7	71	69	70	33.57	33.48	32.6	33.01	33.165	25.44	30	22			32.81	33.2	33.43	32.67	31.13	3.76	2.13	1.45	2.31	1.63	.68	4	1
WE1EME	DGPU	5/10/2012	WE10	WE1	2	2	6	5	10.4	16.9	41	68.8	79.7	68.1	69.1	1	0	2	75	75	75	34.17	34.26	34.03	34.05	34.1275	27.75	30	20	120	121	33.74	34.23	33.79	33.6	31.41	1.92	2.2	1.42	.5	-.28	.78	4	1
N21EME	DGRE	5/8/2012	WH8	N21	7	1	6	4	9.6	21.8	38.5	67.2	81.5	77.5	75.7	0	6	7	74	74	74	35.19	34.73	35.21	35.14	35.0675	27.15	30	22	121	114	34.19	34.74	35.08	34.33	33.67	1.25	1.59	1.01	.24	-.34	.58	3	1
N18EME	DGWH	5/7/2012	N20	N18	7	1	7	4	10.4	18.2	35.2	63.3	62.6	65.3	74.1	6	0	7	78	77	77.5	33.24	33.14	33.34	33.04	33.19	26.18	29	22	121	121	32.92	33.39	33.49	33.24	32.46	1.57	1.04	.78	.79	.53	.26	2	1
WE2RED	ORPG	5/10/2012	WE10	WE2	7	2	6	5	11.2	18.9	41.3	65.5	69.5	77.3	76.1	1	5	7	75	76	75.5	34.81	34.8	34.44	34.17	34.555	27.31	30	20	122	122	34.77	34.69	34.81	34.43	32.91	1.79	2	1.62	.17	-.21	.38	4	1
P7DOR	ORPU	5/10/2012	P15	P7	2	2	6	6	9.6	21.5	46.6	73.2	76.9	80.5	71.8	1	0	2	80	82	81	35.03	34.45	34.38	34.19	34.5125	26.97	30	20	122	123	34.26	33.4	33.71	34.26	31.98	3.07		2.91	.16			4	1
P4PBL	PBPI	5/9/2012	P11	P4	7	1	6	6	12.7	22.4	43.4	67.3	72.6	67.1	78.7	1	5	7	79	80	79.5	34.29	34.31	33.91	34.19	34.175	27.14	30	21	124	124	34	33.97	34.18	34.24	32.2	1.4	1.25	1.02	.38	.15	.23	2	1
N6PBL	PBRE	5/8/2012	FH6	N6	7	1	5	6	10.1	17.2	28.1	59.4	66.1	66		4	0	5	73	74	73.5	32.12	32	32.41	32.35	32.22	26.55	31	23								2.43	2.11			.32		2	1
N5PGR	PGPG	5/7/2012	N8	N5	7	2	5	5	11.1	20.4	35.9	71.6	78.5	75.4	77	1	4	6	78	79	78.5	34.97	34.77	34.99	35.1	34.9575	26.94	26	19	122	122	34.91	34.55	35.01	34.75	32.46	2.06	2.08	1.58	.48	-.02	.5	3	1
P12LIM	PGPU	5/10/2012	P15	P12	7	2	6	7	7.4	17.2	35.7	43	46.3	68.1	68	6	0	7	61	61	61	27.5	27.62	29.79	29.8	28.6775	26.41	31	21	118	118	27.86	28.15	30.34	30.37	31.61	2.35	2.19	1.8	.55	.16	.39	3	1
FH6PGR	PGRE	5/8/2012	WH8	FH6	2	2	6	5	9.6	23.3	43.5	68.8	71.4	68.8	71.7	1	0	2	80	80	80	33.82	33.59	33.29	33.61	33.5775	26.29	29	21		123	33.42	33.69	34.02	33.78	31.59	2.14	1.92	1.72	.42	.22	.2	4	1
N25PGR	PGWH	5/7/2012	N20	N25	2	1	7	5	10.5	20.6	44.1	80.2	81.1	67.5	72.6	0	1	2	82	83	82.5	36.42	35.68	35.66	35.33	35.7725	28.31	25	18	121	121	35.64	35.72	35.16	35.44	33.93	1.35	2.1	2.5	-1.15	-.75	-.4	1	0
P14RWHI	PIYE	5/9/2012	P11	P14	2	1	6	6	10.2	20.1	47	76	84.3	78.6	78.3	0	1	2	79	80	79.5	35.24	35.07	35.21	35.02	35.135	26.96	30	21	126	127	35.26	34.76	35.41	35.18	31.83	.89	1.11	.72	.17	-.22	.39	2	1
P7RED	PURE	5/10/2012	P15	P7	2	1	6	6	9	19.3	44.1	74.4	77.7	76.7	77.1	0	1	2	80	80	80	34.82	34.78	34.65	34.43	34.67	26.95	30	20	124	124	34.95	35.25	34.79	34.27	33.67	2.75	2.6	1.85	.9	.15	.75	3	1
N6WHI	REWH	5/8/2012	FH6	N6	7	2	5	6	10.1	14.5	30.1	53.3	69.8	70.2	72	3	1	5	77	77	77	32.45	32.39	31.41	31.35	31.9	26.42	31	23	123	123	32.75	32.41	32.29	32.82	32.9	2.06	2.07	1.55	.51	-.00999999999999979	.52	1	1
N7WHI	WHWH	5/7/2012	N8	N7	2	1	5	4	10.4	23	45.7	79.2	83.3	77.5	76.1	0	1	2	81	81	81	34.83	34.26	34.13	34.23	34.3625	27.38	25	18	127	125	35.36	34.37	34.34	34.14	33.83	2.77	2.39	1.84	.93	.38	.55	3	1
N25YEL	WHYE	5/7/2012	N20	N25	2	2	7	5	12.9	23	47.5	74.1	77.4	69	70	1	0	2	81	81.5	81.25	32.79	32.94	32.51	32.99	32.8075	26.62	25	18			32.76	33.06	32.88	32.41	31.04	2.51	2.19	1.74	.77	.32	.45	2	1
N8YEL	YEYE	5/7/2012	N5	N8	7	2	5	5	10.5	21	37.5	64.8	70.1	74.3	74.9	3	3	7	78	76	77	34.48	33.95	33.77	33.52	33.93	27.5	30	23	121	120	33.87	33.79	33.11	33.86	32.83	2.58	2.1	1.93	.65	.48	.17	5	1
